# Supplementary material for: The biohybrid autonomous robots (BAR): a feasibility of implementation
Source: Front Robot AI. 2025 Oct 28;12:1695262. doi: 10.3389/frobt.2025.1695262 (PMC12603390; doi:10.3389/frobt.2025.1695262)
Supplement: Supplementary file 1 [file DataSheet1.xlsx]

## Sheet: BAR's Ballast mass
Calculations regarding BAR's ballast mass					Source data
№	Organs and systems in the BAR	Absolute mass in the human body, kg	Relative mass in the BAR, %		The content of the link		Links			Number of reference in the article
1	Electronics, step motors and other electricity-powered devices (2 brain masses of the human body)	1.609	0.0380378		Mass of all organs in the table on the left side, except for the blood volume		Müller MJ, Langemann D, Gehrke I, Later W, Heller M, et al. (2011) Effect of Constitution on Mass of Individual Organs and Their Association with Metabolic Rate in Humans—A Detailed View on Allometric Scaling. PLOS ONE 6(7): e22732. https://doi.org/10.1371/journal.pone.0022732			12
2	Heart	0.384	0.00907801		Blood volume in the human body		Oberholzer L, Montero D, Robach P, et al. Determinants and reference values for blood volume and total hemoglobin mass in women and men. Am J Hematol. 2024; 99(1): 88-98. doi:10.1002/ajh.27162			13
3	Liver	1.774	0.0419385
4	Kidneys	0.329	0.00777778
5	Fittings, tubes and adapters (assumption)	-	0.01
6	Lungs (assuption)	1.5	0.035461
7	Blood	-	0.08
8	Containers for storing substrate		0.05
9	Mass required for sustaining metabolism of the BAR (BAR's Ballast mass)	-	0.272293
10	Non-ballast mass of the BAR	-	0.727707
11	Mass of human body	84.6	1
All calculations in the next pages are made with assumption, that 72.77% (a naumber calculated above) is an downgrading coefficient

## Sheet: The BAR's energy calculations
The useful energy of the most efficient batteries in combination with electric motors compared to the useful energy of glucose, fat and oxygen consumption in the BAR expressed in absolute values.
№	Type of motor + type of storage of energy	energy capacity, kcal / kg	Energy capacity, kcal / litre	Energy capacity, Wh / litre	energy capacity, Wh / kg	Useful mass of the CAR or BAR, %		№	Type of motor + type of storage of energy	Efficiency of the system	Useful energy capacity, kcal / kg	Useful energy capacity, kcal / litre	Useful energy capacity, Wh / kg	Useful energy capacity, Wh / litre
1	Electrical motors + mass produced batteries (CAR)	310	713	828	360	1		1	Electrical motors + mass produced batteries (CAR)	0.83	257	592	299	687
2	Electrical motors + the most efficient batteries (CAR)	611	1421	1653	711	1		2	Electrical motors + the most efficient batteries (CAR)	0.83	507	1179	590	1372
3	Biohybrid autonomous robots (BAR) utilising fat from storage and oxygen from a gas cylinder	2398	2158	2510	2789	0.727707		3	Biohybrid autonomous robots (BAR) utilising fat from storage and oxygen from a gas cylinder	0.2	349	314	406	365
4	Biohybrid autonomous robots (BAR) utilising glucose from storage and oxygen from a gas cylinder	1935	2902	3375	2250	0.727707		4	Biohybrid autonomous robots (BAR) utilising glucose from storage and oxygen from a gas cylinder	0.2	282	422	327	491
5	Biohybrid autonomous robots (BAR) utilising glucose from storage and oxygen from surrounding air	4000	6000	6978	4652	0.727707		5	Biohybrid autonomous robots (BAR) utilising glucose from storage and oxygen from surrounding air	0.2	582	873	677	1016
6	Biohybrid autonomous robots (BAR) utilising fat from storage and oxygen from surrounding air	9300	8370	9734	10816	0.727707		6	Biohybrid autonomous robots (BAR) utilising fat from storage and oxygen from surrounding air	0.2	1354	1218	1574	1417
The stoichiometric equation of complete oxidation of glucose.
C6H12O6 + 6 O2 -> 6CO2 + 6 H20 + energy
Relative amount of glucose to O2	C6H12O6	O2
	1	6					The calculations of useful energy of the most efficient batteries in combination with electrical motors and the calculations of useful energy of glucose, fat and oxygen utilisation in the BAR expressed in relative values.
mass of glucose is 1000g		amount of necessary O2 to utilize the 1000g of glucose					№	Type of motor + type of storage of energy	Relative useful energy capacity (same mass)	Relative useful energy capacity (same volume)
m (C6H12O6), g	1000	n (O2), mol	33.36				1	Electrical motors + mass produced batteries (CAR)	1	1
M (C6H12O6), g/mol	180	M (O2), g/mol	32				2	Electrical motors + the most efficient batteries (CAR)	2	2
n (C6H12O6), mol	5.56	m (O2), g	1067.52				3	Biohybrid autonomous robots (BAR) utilising fat from storage and oxygen from a gas cylinder	1.4	0.5
m (C6H12O6+ O2), g	2067.52						4	Biohybrid autonomous robots (BAR) utilising glucose from storage and oxygen from a gas cylinder	1.1	0.7
							5	Biohybrid autonomous robots (BAR) utilising glucose from storage and oxygen from surrounding air	2.3	1.5
The stoichiometric equation of complete oxidation of palmitic acid (fatty acid).							6	Biohybrid autonomous robots (BAR) utilising fat from storage and oxygen from surrounding air	5.3	2.1
C16H32O2 + 23 O2 -> 16 CO2 + 16 H20 + energy
Relative amount of palmitic acid to O2	C16H32O2	O2					The calculations of useful energy of the most efficient batteries in combination with electrical motors and the calculations of useful energy of glucose, fat and oxygen utilisation in the BAR expressed in absolute values in Wh
	1	23					№	Type of motor + type of storage of energy	Useful energy capacity kcal / kg	Useful energy capacity kcal / litre
mass of fat (palmitic acid ) is 1000g		amount of necessary O2 to utilize the 1000g of palmitic acid					1	Electrical motors + mass produced batteries (CAR)	257	592
m (C14H28O2), g	1000	n (O2), mol	89.93				2	Electrical motors + the most efficient batteries (CAR)	507	1179
M (C14H28O2), g/mol	256	M (O2), g/mol	32				3	Biohybrid autonomous robots (BAR) utilising fat from storage and oxygen from a gas cylinder	349	314
n (C14H28O2), mol	3.91	m (O2), g	2877.76				4	Biohybrid autonomous robots (BAR) utilising glucose from storage and oxygen from a gas cylinder	282	422
m (C14H28O2+ O2), g	3877.76						5	Biohybrid autonomous robots (BAR) utilising glucose from storage and oxygen from surrounding air	582	873
							6	Biohybrid autonomous robots (BAR) utilising fat from storage and oxygen from surrounding air	1354	1218
The source data for calculations on BAR energetics is provided below
The content of the link	Value	Unit of measurements		Links	Number of reference in article		The calculations of useful energy of the most efficient batteries in combination with electrical motors and the calculations of useful energy of glucose, fat and oxygen utilisation in the BAR expressed in absolute values in Wh
Energy capacity of the most efficient battery in Wh/kg	711	Wh/kg		https://www.the-innovation.org/article/doi/10.59717/j.xinn-energy.2024.100005	9		№	Type of motor + type of storage of energy	Useful energy capacity, Wh / kg	Useful energy capacity, Wh / litre
Energy capacity of the most efficient battery in Wh/litre	1653	Wh/litre		https://www.the-innovation.org/article/doi/10.59717/j.xinn-energy.2024.100006	9		1	Electrical motors + mass produced batteries (CAR)	299	687
Energy capacity of the mass produced battery in Wh/kg	360	Wh/kg		https://www.the-innovation.org/article/doi/10.59717/j.xinn-energy.2024.100005	9		2	Electrical motors + the most efficient batteries (CAR)	590	1372
Density of Li-ion batteries	2.3	times		Energy capacity per litre, divided be Energy capacity per kg			3	Biohybrid autonomous robots (BAR) utilising fat from storage and oxygen from a gas cylinder	406	365
Density of fat	0.9	g/ml		https://doi.org/10.1093/ajcn/71.6.1392	15		4	Biohybrid autonomous robots (BAR) utilising glucose from storage and oxygen from a gas cylinder	327	491
Density of glucose	1.5	g/ml		https://chemistrypage.in/glucose-chemical-reaction-glucose-function/#:~:text=Physical%20properties.%20Glucose%20is%20a,of%20α-D-glucose%20was%200.7.%20viscosity	14		5	Biohybrid autonomous robots (BAR) utilising glucose from storage and oxygen from surrounding air	677	1016
Energy density per 1 kg of glucose	4000	kcal/kg		Assumption	Assumption		6	Biohybrid autonomous robots (BAR) utilising fat from storage and oxygen from surrounding air	1574	1417
Energy density per 1 kg of fat	9300	kcal/kg		Assumption	Assumption
The content of the link		Molar mass	Formula	Link	Number of reference in article
Molar mass and formula of oxygen (O2)		32	O2	https://pubchem.ncbi.nlm.nih.gov/compound/Oxygen	16
Molar mass and formula of Palmitic acid		256	C16H32O2	https://pubchem.ncbi.nlm.nih.gov/compound/Palmitic-Acid	18
Molar mass and formula of glucose		180	C6H12O6	https://pubchem.ncbi.nlm.nih.gov/compound/D-Glucose	17
The content of the link	Value	Unit of measurements		Links	Number of reference in article
Calculator for units of measurement conversion Kcal to Wh	1.163	Wh/Kcal		https://www.convert-measurement-units.com/convert+Kilocalories+to+Watt+hour.php	8
The content of the link	Pessimistic value	Optimistic value	Average value	Link	Number of reference in article		1
Energy efficiency in electrical motors	0.7	0.96	0.83	https://doi.org/10.1016/B978-0-12-809597-3.00505-8	11
The content of the link	Value	Unit of measurements		Link	Number of link in article
Energy efficiency of biological muscle contraction	0.2	%		https://doi.org/10.1016/j.pbiomolbio.2003.11.014	10

## Sheet: BAR's point of rational use
								BAR	CAR
		The bold is used to highlight the variables, which can be used for modeling
		BAR on glucose and oxygen from surronding athmosphere, compared to the most efficient batteries			BAR on fat and oxygen from surronding athmosphere, compared to the most efficient batteries
		Target useful energy per day, kcal	2500		Target useful energy per day, kcal	230
		Metabolism in BAR per day, kcal	2500		Metabolism in BAR per day, kcal	2500
		Total BAR energy without metabolism, kcal	17177		Total BAR energy without metabolism, kcal	1580
		Total BAR energy with metabolism, kcal	19677		Total BAR energy with metabolism, kcal	4080
		Efficiency of electric motors	0.83		Efficiency of electric motors	0.83
		Efficiency of the BAR	0.2		Efficiency of the BAR	0.2
		Useful mass of BAR, %	0.727707		Useful mass of BAR, %	0.727707
		Total mass of batteries per day, kg	4.93		Total mass of batteries per day, kg	0.45
		Total mass of glucose per day, kg	4.92		Total mass of fat per day, kg	0.44
		It is more rational to use the	BAR		It is more rational to use the	BAR
		BAR on glucose and oxygen from surronding athmosphere, compared to the most efficient batteries			BAR on fat and oxygen from surronding athmosphere, compared to the most efficient batteries
		Target useful energy per day, Wh	2908		Target useful energy per day, Wh	267
		Metabolism in BAR per day, Wh	2908		Metabolism in BAR per day, Wh	2907.5
		Total BAR energy without metabolism, Wh	19981		Total BAR energy without metabolism, Wh	1835
		Total BAR energy with metabolism, Wh	22889		Total BAR energy with metabolism, Wh	4743
		Efficiency of electric motors	0.83		Efficiency of electric motors	0.83
		Efficiency of the BAR	0.2		Efficiency of the BAR	0.2
		Useful mass of BAR, %	0.727707		Useful mass of BAR, %	0.727707
		Total mass of batteries per day, kg	4.93		Total mass of batteries per day, kg	0.45
		Total mass of glucose per day, kg	4.92		Total mass of fat per day, kg	0.44
		It is more rational to use the	BAR		It is more rational to use the	BAR
		The content of the link	Value	Links	Unit of measurements	Number of reference in article
		Calculator for units of measurement conversion Kcal to Wh	1.163	https://www.convert-measurement-units.com/convert+Kilocalories+to+Watt+hour.php	Wh/Kcal	8
		Source of all other data in this list can be found in other lists inside this spreadsheet

## Sheet: Biological muscles strength
The source data for calculations on the force-generating properties of biological muscles is provided below.					The figure below illustrates the lever system in the elbow joint, which was used for the calculations.
Content of the link	Value	Unit of measurements	Links	Number of reference in article
Force of muscle per 1 cm² on the distal lever in the pessimistic scenario	3.9	kg/cm²	https://doi.org/10.1007/BF00696025	24
Force of muscle per 1 cm² on the distal lever in the optimistic scenario, kg/cm²	15.4	kg/cm²	https://doi.org/10.1519/JSC.0b013e31815f2fd3	25
CSA of the muscle, cm²	9.24	cm²	https://pmc.ncbi.nlm.nih.gov/articles/PMC7646111/	28
L1	0.04	meter	https://pressbooks.bccampus.ca/humanbiomechanics/chapter/9-6-forces-and-torques-in-muscles-and-joints-2/	27
L2	0.38	meter	https://pressbooks.bccampus.ca/humanbiomechanics/chapter/9-6-forces-and-torques-in-muscles-and-joints-2/	27
Formula for calculations: F1*L1 = F2*L2 = FCSA * CSA * L2 = M1 = M2 = T			https://www.firgelliauto.com/blogs/news/calculator-for-a-3rd-class-lever (	26
Calculator Nm to Watt	1	Watt/Nm	https://www.unitconverters.net/energy/newton-meter-to-watt-second.htm	29
The calculations of force produced by biological muscle
	L1, meter	F1, kg	L2, meter	F2, kg	The lever moment L1*F1, kg/m	The lever moment L2*F2, kg/m	Cross-sectional area (CSA) of the muscle, cm²	The force generated by biological muscles per 1 cm² of cross-sectional area (CSA), kg/cm²	Force of muscle per 1 cm², kg/cm²	The torque generated per 1 cm2 of the biological muscle, Nm	The torque generated by the biological muscle, Nm
Pessimistic scenario	0.04	342	0.38	36	13.7	13.7	9.24	37	3.9	13.7	127
Optimistic scenario	0.04	1351.9	0.38	142.3	54.1	54.1	9.24	146.3	15.4	54.1	500
The optimistic and pessimistic ends of generated force by muscle per 1 cm² of cross-sectional area (CSA) in the L1
	The force generated by biological muscles per 1 cm² of cross-sectional area (CSA), kg/cm²
The pessimistic estimation of the generated strength per 1 cm² of CSA of biological muscle	37
The optimistic estimation of the generated strength per 1 cm² of CSA of biological muscle	146.3
The optimistic and pessimistic ends of generated force by muscle per 1 cm² of cross-sectional area (CSA) in the L2
	The force generated by biological muscles per 1 cm² of cross-sectional area (CSA) in the L2, kg/cm²
The pessimistic estimation of the generated strength per 1 cm² of CSA of biological muscle	3.9
The optimistic estimation of the generated strength per 1 cm² of CSA of biological muscle	15.4
The optimistic and pessimistic ends of generated Power by muscle per 1 cm² of cross-sectional area (CSA) in the L1
	The power generated by biological muscles per 1 cm² of cross-sectional area (CSA), W/cm²
The pessimistic estimation of the generated power per 1 cm² of CSA of biological muscle	13.7
The optimistic estimation of the generated power per 1 cm² of CSA of biological muscle	54.1
The optimistic and pessimistic ends of generated Power by muscle per 1 cm² of cross-sectional area (CSA) in the L1
	The power generated by biological muscles per 1 cm² of cross-sectional area (CSA), W/cm²
The pessimistic estimation of the generated power of biological muscle	127
The optimistic estimation of the generated power of biological muscle	500

## Sheet: EFCAR
Calculations regarding EFCAR					Sources of the calculations
	Highest value	Lowest value	Average value		Name	Value	Unit of measurement	Link in the article	Link to the source
Efficiency of the Direct Ethanol Fuel Cell	0.6	0.35	0.475		Energy density of the Direct Ethanol Fuel Cells	8	kWh/kg	37	37. Bishnoi, P., Mishra, K., Siwal, S. S., Gupta, V. K., & Thakur, V. K. (2024). Direct Ethanol Fuel Cell for Clean Electric Energy: Unravelling the Role of Electrode Materials for a Sustainable Future. Advanced Energy and Sustainability Research, 5(6). https://doi.org/10.1002/aesr.202300266
Efficiency of the electrical engines	0.83				Efficiency of the electrical engines	0.83	%	11	https://doi.org/10.1016/B978-0-12-809597-3.00505-8
Total efficiency of the system, adding the electric engines	0.39425				Wh to kcal conversion	1.163	Wh/kcal	8	https://www.convert-measurement-units.com/convert+Kilocalories+to+Watt+hour.php
					Efficiency of the Direct Ethanol Fuel Cell	In the calculations part of the table		37	37. Bishnoi, P., Mishra, K., Siwal, S. S., Gupta, V. K., & Thakur, V. K. (2024). Direct Ethanol Fuel Cell for Clean Electric Energy: Unravelling the Role of Electrode Materials for a Sustainable Future. Advanced Energy and Sustainability Research, 5(6). https://doi.org/10.1002/aesr.202300266
Energy density of the Direct Ethanol Fuel Cells, kcal/kg	8000				Wh to kWh relation	1000
Energy density of the Direct Ethanol Fuel Cells, Wh/kg	6879				Ballast mass and volume	0			Assumption
Useful energy density of the Direct Ethanol Fuel Cells, Wh/kg	3154
Useful energy density of the Direct Ethanol Fuel Cells, kcal/kg	2712

## Sheet: GPAR
	Efficiency of the electrical engines				0.83		Sources for the calculations
	Total efficiency of the system, adding the electric engines				0.415		Name	Value	Link in the article	Link to the source
	Non-ballast mass/volume				0.6		Efficiency of the best generator (super critical steam turbines)	0.5	34	https://www.researchgate.net/publication/221928743_Energy_Efficiency_and_Electrical_Power_Generation
							Efficiency of the electrical engines	0.83	11	https://doi.org/10.1016/B978-0-12-809597-3.00505-8
	Energy density of the natural gas, KJ/kg	45357		Useful energy density of the natural gas, KJ/kg	11294		Energy density of the natural gas, KJ/kg	45357	35	https://www.engineeringtoolbox.com/heating-values-fuel-gases-d_823.html
	Energy density of the natural gas, KWh/kg	12.6		Useful energy density of the natural gas, KWh/kg	3		Density of natural gas, g/cm3	0.45	35	https://www.engineeringtoolbox.com/heating-values-fuel-gases-d_823.html
	Energy density of the natural gas, Wh/kg	12600		Useful energy density of the natural gas, Wh/kg	3137		Wh to kcal relation (Wh/kcal)	1.163	8	https://www.convert-measurement-units.com/convert+Kilocalories+to+Watt+hour.php
	Energy density of the natural gas, kcal/kg	10834		Useful energy density of the natural gas, kcal/kg	2698		KJ to KWh	0.000277778		1 KJ / 3600 seconds
							Wh/KWh	1000
	Energy density of the natural gas, KJ/L	20411		Useful energy density of the natural gas, KJ/L	5082		Ballast mass/volume	0.4		Assumption due to the size of generator system, required to perform reliably and autonoumosly
	Energy density of the natural gas, KWh/L	5.67		Useful energy density of the natural gas, KWh/L	1
	Energy density of the natural gas, Wh/L	5670		Useful energy density of the natural gas, Wh/L	1412
	Energy density of the natural gas, kcal/L	4875		Useful energy density of the natural gas, kcal/L	1214

## Sheet: Figure 4 source data
	The table of the Results of the calculations regarding CAR, BAR, GPAR, EFCAR
		CAR	BAR	GPAR	EFCAR
	Useful energy density kcal/L	1179	1218	1214
	Useful energy density kcal/kg	507	1354	2698	2712
		CAR	BAR	GPAR	FCAR
	Useful energy density Wh/L	1371	1417	1412
	Useful energy density Wh/kg	590	1575	3138	3154
	The source data for calculations
	The content of the link	Value	Links	Unit of measurements	Number of reference in article
	Calculator for units of measurement conversion Kcal to Wh	1.163	https://www.convert-measurement-units.com/convert+Kilocalories+to+Watt+hour.php	Wh/Kcal	8
	Source of all other data in this list can be found in other lists inside this spreadsheet

## Sheet: BAR's Heat production
The calculations of the BAR's heat production
Content	Value		Content	Value
2. The average resting metabolic rate for men, kcal/hour	72.5		2. The average resting metabolic rate for men, Watt	84.3
3. The efficiency of the human resting metabolic rate, %	25		3. The efficiency of the human resting metabolic rate, %	25
Heat produced in men per unit of time, kcal/hour	54.4		Heat produced in men per unit of time, Wh	63.2
The total additional energy expenditure during the intensive work period, kcal/hour	1000		The total additional energy expenditure during the intensive work period, Wh	1163
Heat produced in men per unit of time during the intensive work period, without basal metabolism, kcal/hour	800		Heat produced in men per unit of time during the intensive work period, without basal metabolism, Wh	930.4
Heat produced in men per unit of time during the intensive work period, with basal metabolism, kcal/hour	854.4		Heat produced in men per unit of time during the intensive work period, with basal metabolism, Wh	993.6
The absolute difference between the rest period and the intensive work period on the BAR, kcal/hour	54.4		The absolute difference between the rest period and the intensive work period on the BAR, Wh	63.2
The relative difference between the rest period and the intensive work period on the BAR, fold	15.7		The relative difference between the rest period and the intensive work period on the BAR, fold	15.7
Source data
Content of the link	Value	Unit of measurement	Links	Number of reference in article
The average resting metabolic rate for men	72.5	kcal	49. Arciero PJ, Goran MI, Poehlman ET. Resting metabolic rate is lower in women than in men. Journal of Applied Physiology. 1993 Dec 1;75(6):2514–20. https://doi.org/10.1152/jappl.1993.75.6.2514	49
The efficiency of the human resting metabolic rate, %	25	%	https://openoregon.pressbooks.pub/bodyphysics/chapter/human-metabolism/	50
Energy efficiency of biological muscle contraction	0.2	%	https://doi.org/10.1016/j.pbiomolbio.2003.11.014	10
kcal to Wh calculator	1.163	Wh/kcal	https://www.convert-measurement-units.com/convert+Kilocalories+to+Wh+hour.php	8
The total additional energy expenditure during the intensive work period, kcal/hour	1000	kcal/hour	Assumptions
